# Supplementary material for: In Vitro and In Vivo Activity of 14-O-[(4,6-Diamino-pyrimidine-2-yl) thioacetyl] Mutilin against Methicillin-Resistant Staphylococcus aureus
Source: Molecules. 2021 May 28;26(11):3277. doi: 10.3390/molecules26113277 (PMC8199141; doi:10.3390/molecules26113277)
Supplement: Supplementary file 1 [file molecules-26-03277-s001.zip]

Archive with 1 entries (1 files):
- molecules-1192818-supplementary.pdf
